# Supplementary material for: Causal Associations of Glaucoma and Age-Related Macular Degeneration with Cataract: A Bidirectional Two-Sample Mendelian Randomisation Study
Source: Genes (Basel). 2024 Mar 26;15(4):413. doi: 10.3390/genes15040413 (PMC11049509; doi:10.3390/genes15040413)
Supplement: Supplementary file 1 [file genes-15-00413-s001.zip › Supplementary Table S1.xlsx]

## Sheet: Sheet1
	Supplementary Table S1 List of Single Nucleotide Polymorphism used in this MR study as instrumental variables
										GWAS of Exposure				GWAS of Outcome
	Exposure	Outcome	SNP	Chr	Position	Nearby Gene	Effect Allele	Other Allele	Effect Allele Frequency	Odds ratio	Beta	SE	P-value	Odds ratio	Beta	SE	P-value	F	MR-PRESSO outlier
	Cataract	Glaucoma	rs62621812	7	127015083	ZNF800	A	G	0.0266676	1.21264	0.1928	0.0259	1.039e-13	1.04123	0.0404054	0.051769	0.4351	198.755
	Cataract	Glaucoma	rs79721202	11	68941192	LOC338694;MYEOV	G	T	0.0705007	1.14442	0.1349	0.013	4.55e-25	1.02062	0.0204068	0.0314032	0.5158	244.674
	Cataract	Glaucoma	rs72868578	4	81951344	BMP3	A	C	0.0433391	1.13066	0.1228	0.0201	9.98e-10	1.01399	0.0138961	0.0428651	0.7458	128.251
	Cataract	Glaucoma	rs4814857	20	19457268	SLC24A3	G	A	0.15779	1.11249	0.1066	0.0084	2.846e-37	0.993937	-0.00608147	0.0170036	0.7206	309.07
	Cataract	Glaucoma	rs9823623	3	181338494	SOX2-OT	T	C	0.157255	1.09319	0.0891	0.0115	7.841e-15	1.01667	0.016536	0.0295688	0.576	215.182
	Cataract	Glaucoma	rs11245997	11	204680	BET1L	A	G	0.0620095	1.08535	0.0819	0.0115	9.575e-13	1.02965	0.0292229	0.0308303	0.3432	79.8434
	Cataract	Glaucoma	rs73013582	6	163815603	DKFZp451B082;CAHM	T	G	0.152275	1.07315	0.0706	0.0116	9.882e-10	0.983478	-0.0166604	0.0176206	0.3444	131.508
	Cataract	Glaucoma	rs17172647	7	46214253	IGFBP3;LOC730338	G	A	0.296158	1.06673	0.0646	0.0067	3.073e-22	0.952472	-0.0486949	0.0154475	0.00162	177.571	excluded
	Cataract	Glaucoma	rs1679013	9	22206987	CDKN2B-AS1;DMRTA1	T	C	0.543439	1.05982	0.0581	0.0068	1.482e-17	0.979816	-0.0203907	0.0148007	0.1683	170.674
	Cataract	Glaucoma	rs11580229	1	227210820	CDC42BPA	A	G	0.351054	1.05919	0.0575	0.0073	2.255e-15	1.03135	0.0308717	0.0326848	0.3449	153.677
	Cataract	Glaucoma	rs28394343	7	43673447	STK17A;COA1	T	C	0.162608	1.05633	0.0548	0.01	3.707e-08	1.04351	0.0425944	0.0166691	0.01061	83.5213
	Cataract	Glaucoma	rs79779579	20	39710038	TOP1	G	T	0.139987	1.05622	0.0547	0.0085	1.185e-10	0.968335	-0.0321767	0.055932	0.5651	73.5855
	Cataract	Glaucoma	rs1042602	11	88911696	TYR	A	C	0.316563	1.05548	0.054	0.0091	3.003e-09	1.03498	0.0343844	0.01429	0.01612	128.736
	Cataract	Glaucoma	rs10850379	12	110002777	MMAB	T	C	0.364333	1.04718	0.0461	0.0067	4.734e-12	0.979048	-0.0211742	0.0135231	0.1174	100.395
	Cataract	Glaucoma	rs9936589	16	69884817	WWP2	T	C	0.600942	1.04509	0.0441	0.0071	5.013e-10	1.00796	0.00793137	0.0134433	0.5552	95.0216
	Cataract	Glaucoma	rs832187	3	63833050	C3orf49;THOC7	T	C	0.604034	1.04216	0.0413	0.0062	3.423e-11	1.02124	0.0210194	0.0138245	0.1284	83.1196
	Cataract	Glaucoma	rs61871744	10	124203787	PLEKHA1;ARMS2	C	T	0.25801	1.04144	0.0406	0.0069	3.44e-09	0.98912	-0.0109399	0.0166758	0.5118	64.3928
	Cataract	Glaucoma	rs4838449	10	50329743	FAM170B-AS1	G	A	0.280648	1.04133	0.0405	0.0074	4.637e-08	1.0006	0.00060018	0.0280022	0.9829	67.5645
	Cataract	Glaucoma	rs6927022	6	32612397	HLA-DQA1	G	A	0.48815	1.03925	0.0385	0.0065	2.502e-09	0.997904	-0.0020978	0.0137569	0.8788	75.496
	Cataract	Glaucoma	rs2073017	1	10822808	CASZ1	C	T	0.658358	0.957433	-0.0435	0.007	5.624e-10	0.961816	-0.0389322	0.0617081	0.5281	86.8205
	Cataract	Glaucoma	rs3802638	10	82179689	PRXL2A	C	T	0.771232	0.956284	-0.0447	0.0081	3.76e-08	1.05719	0.0556184	0.0176205	0.001597	71.954	excluded
	Cataract	Glaucoma	rs4837205	9	130681892	ST6GALNAC4;PIP5KL1	C	T	0.711376	0.955711	-0.0453	0.0079	7.9e-09	0.946253	-0.0552455	0.0185503	0.0029	85.9738
	Cataract	Glaucoma	rs1341980	1	51449001	CDKN2C;MIR4421	C	T	0.230388	0.953897	-0.0472	0.0085	3.302e-08	1.01926	0.0190809	0.0141139	0.1764	80.4098
	Cataract	Glaucoma	rs3790163	20	10647951	JAG1	G	A	0.807142	0.951134	-0.0501	0.0081	6.767e-10	0.988728	-0.0113355	0.017452	0.516	79.7774
	Cataract	Glaucoma	rs1014607	10	29024130	BAMBI;LINC01517	A	G	0.201055	0.944122	-0.0575	0.0092	4.21e-10	1.02838	0.027988	0.0147067	0.05703	108.058
	Cataract	Glaucoma	rs10208833	2	143578984	LRP1B;KYNU	A	G	0.195009	0.938193	-0.0638	0.0076	3.261e-17	0.99453	-0.00548493	0.0185935	0.768	129.978
	Cataract	Glaucoma	rs7503221	17	79583371	NPLOC4	A	C	0.642481	0.925149	-0.0778	0.0105	9.64e-14	0.981258	-0.0189199	0.0143939	0.1887	283.745
	Cataract	Glaucoma	rs1129038	15	28356859	HERC2	T	C	0.810363	0.92118	-0.0821	0.0108	2.282e-14	0.957763	-0.0431553	0.0160369	0.007124	211.735
	Cataract	AMD	rs62621812	7	127015083	ZNF800	A	G	0.0266676	1.21264	0.1928	0.0259	1.039e-13	0.965026	-0.0356	0.05014	0.238848	198.755
	Cataract	AMD	rs79721202	11	68941192	LOC338694;MYEOV	G	T	0.0705007	1.14442	0.1349	0.013	4.55e-25	1.05749	0.0559	0.02517	0.0131789	244.674
	Cataract	AMD	rs72868578	4	81951344	BMP3	A	C	0.0433391	1.13066	0.1228	0.0201	9.98e-10	0.92626	-0.0766	0.04098	0.0307972	128.251
	Cataract	AMD	rs4814857	20	19457268	SLC24A3	G	A	0.15779	1.11249	0.1066	0.0084	2.846e-37	1.01056	0.0105	0.01933	0.293497	309.07
	Cataract	AMD	rs9823623	3	181338494	SOX2-OT	T	C	0.157255	1.09319	0.0891	0.0115	7.841e-15	1.00833	0.0083	0.01893	0.330527	215.182
	Cataract	AMD	rs73013582	6	163815603	DKFZp451B082;CAHM	T	G	0.152275	1.07315	0.0706	0.0116	9.882e-10	0.991139	-0.0089	0.01893	0.319123	131.508
	Cataract	AMD	rs17172647	7	46214253	IGFBP3;LOC730338	G	A	0.296158	1.06673	0.0646	0.0067	3.073e-22	1.01806	0.0179	0.01651	0.13914	177.571
	Cataract	AMD	rs1679013	9	22206987	CDKN2B-AS1;DMRTA1	T	C	0.543439	1.05982	0.0581	0.0068	1.482e-17	0.99372	-0.0063	0.01822	0.364756	170.674
	Cataract	AMD	rs11580229	1	227210820	CDC42BPA	A	G	0.351054	1.05919	0.0575	0.0073	2.255e-15	1.00321	0.0032	0.0143	0.411466	153.677
	Cataract	AMD	rs28394343	7	43673447	STK17A;COA1	T	C	0.162608	1.05633	0.0548	0.01	3.707e-08	1.00854	0.0085	0.01762	0.314759	83.5213
	Cataract	AMD	rs79779579	20	39710038	TOP1	G	T	0.139987	1.05622	0.0547	0.0085	1.185e-10	0.940541	-0.0613	0.05054	0.112584	73.5855
	Cataract	AMD	rs1042602	11	88911696	TYR	A	C	0.316563	1.05548	0.054	0.0091	3.003e-09	0.942801	-0.0589	0.0148	3.44968e-05	128.736	excluded
	Cataract	AMD	rs10850379	12	110002777	MMAB	T	C	0.364333	1.04718	0.0461	0.0067	4.734e-12	1.00773	0.0077	0.0142	0.293822	100.395
	Cataract	AMD	rs9936589	16	69884817	WWP2	T	C	0.600942	1.04509	0.0441	0.0071	5.013e-10	1.032	0.0315	0.0142	0.0132669	95.0216
	Cataract	AMD	rs832187	3	63833050	C3orf49;THOC7	T	C	0.604034	1.04216	0.0413	0.0062	3.423e-11	0.986887	-0.0132	0.0147	0.184604	83.1196
	Cataract	AMD	rs4838449	10	50329743	FAM170B-AS1	G	A	0.280648	1.04133	0.0405	0.0074	4.637e-08	0.996506	-0.0035	0.01561	0.411295	67.5645
	Cataract	AMD	rs7745002	6	32615421	HLA-DQA1;HLA-DQB1	G	A	0.486067	1.03935	0.0386	0.0065	2.452e-09	1.03935	0.0386	0.02225	0.0413853	75.8731
	Cataract	AMD	rs2073017	1	10822808	CASZ1	C	T	0.658358	0.957433	-0.0435	0.007	5.624e-10	1.01908	0.0189	0.01863	0.155174	86.8205
	Cataract	AMD	rs3802638	10	82179689	PRXL2A	C	T	0.771232	0.956284	-0.0447	0.0081	3.76e-08	0.989159	-0.0109	0.0155	0.240958	71.954
	Cataract	AMD	rs4837205	9	130681892	ST6GALNAC4;PIP5KL1	C	T	0.711376	0.955711	-0.0453	0.0079	7.9e-09	1.01623	0.0161	0.02275	0.239568	85.9738
	Cataract	AMD	rs3790163	20	10647951	JAG1	G	A	0.807142	0.951134	-0.0501	0.0081	6.767e-10	0.997703	-0.0023	0.02074	0.455849	79.7774
	Cataract	AMD	rs1014607	10	29024130	BAMBI;LINC01517	A	G	0.201055	0.944122	-0.0575	0.0092	4.21e-10	1.01572	0.0156	0.01571	0.160355	108.058
	Cataract	AMD	rs36071834	1	51189068	FAF1	C	T	0.315593	0.940823	-0.061	0.0109	2.034e-08	1.02112	0.0209	0.0155	0.088767	163.63
	Cataract	AMD	rs372373211	2	143565424		A	C	0.194081	0.938193	-0.0638	0.0076	2.779e-17	1.00622	0.0062	0.02769	0.411415	129.508
	Cataract	AMD	rs7503221	17	79583371	NPLOC4	A	C	0.642481	0.925149	-0.0778	0.0105	9.64e-14	0.996506	-0.0035	0.0154	0.410106	283.745
	Cataract	AMD	rs1129038	15	28356859	HERC2	T	C	0.810363	0.92118	-0.0821	0.0108	2.282e-14	0.921641	-0.0816	0.01983	1.93609e-05	211.735	excluded
	Cataract	AMD	rs7124615	11	186604	LINC01001;SCGB1C1	C	T	0.879391	0.884441	-0.1228	0.0161	2.425e-14	0.949139	-0.0522	0.03584	0.0726309	327.72
	Glaucoma	Cataract	rs12139208	1	88213014	LINC01364;PKN2-AS1	T	C	0.391139	1.0824	0.0791808	0.0137016	7.517e-09	1.00864	0.0086	0.0066	0.1935	109.029
	Glaucoma	Cataract	rs993471	1	103385373	COL11A1	G	A	0.398233	1.0799	0.0768684	0.0137014	2.02e-08	1.00612	0.0061	0.0063	0.3397	103.401
	Glaucoma	Cataract	rs2814471	1	165739598	TMCO1-AS1	C	T	0.121254	1.3701	0.314884	0.0188849	2.03e-62	1.01755	0.0174	0.0118	0.1398	768.353
	Glaucoma	Cataract	rs1084523	2	55936792	PNPT1;EFEMP1	G	A	0.184406	1.1088	0.103278	0.0167264	6.635e-10	1.01035	0.0103	0.007	0.1444	117.049
	Glaucoma	Cataract	rs2860235	2	66567896	SPRED2;MIR4778	T	C	0.622506	0.9274	-0.0753703	0.0137187	3.93e-08	1.01481	0.0147	0.0066	0.02462	97.4761
	Glaucoma	Cataract	rs3789134	2	111680155	ACOXL	T	C	0.605738	1.0879	0.0842492	0.0140262	1.895e-09	0.996705	-0.0033	0.0065	0.6147	123.852
	Glaucoma	Cataract	rs6714213	2	153357383	FMNL2	A	C	0.445369	0.9115	-0.0926637	0.0138325	2.099e-11	1.00592	0.0059	0.0082	0.4693	154.949
	Glaucoma	Cataract	rs147178914	2	213744382	LINC01878;MIR4776-1	C	T	0.890329	1.1858	0.170418	0.0234189	3.415e-13	1.01542	0.0153	0.0134	0.2545	207.553
	Glaucoma	Cataract	rs1153606	3	25574186	RARB	A	G	0.80824	1.0983	0.0937635	0.0169802	3.353e-08	1.01086	0.0108	0.0071	0.1281	99.6182
	Glaucoma	Cataract	rs9883252	3	85138818	CADM2	T	C	0.418697	1.1079	0.102466	0.0136513	6.096e-14	1.00501	0.005	0.0068	0.4614	186.604
	Glaucoma	Cataract	rs73162480	3	150063454	LINC01214;TSC22D2	G	T	0.894103	1.1453	0.135667	0.0241149	1.846e-08	1.07058	0.0682	0.0143	1.724e-06	127.5	excluded
	Glaucoma	Cataract	rs56233426	3	186128816	DGKG;LINC02020	A	G	0.463018	1.1044	0.0993022	0.013528	2.128e-13	1.003	0.003	0.0063	0.6358	179.06
	Glaucoma	Cataract	rs6857814	4	7916540	AFAP1	A	G	0.592972	0.8626	-0.147804	0.013747	5.814e-27	0.996606	-0.0034	0.0069	0.6207	384.956
	Glaucoma	Cataract	rs258221	5	14799761	ANKH	C	T	0.725244	1.1075	0.102105	0.0151427	1.553e-11	0.993223	-0.0068	0.0065	0.2977	151.852
	Glaucoma	Cataract	rs72835984	6	642017	EXOC2	C	T	0.865245	0.8614	-0.149196	0.0187386	1.693e-15	0.983537	-0.0166	0.0081	0.04015	189.22
	Glaucoma	Cataract	rs1471546	6	136471800	PDE7B	T	C	0.580858	1.089	0.0852598	0.0145003	4.106e-09	1.00672	0.0067	0.0062	0.2773	129.298
	Glaucoma	Cataract	rs4709212	6	158976277	TMEM181	C	A	0.714185	1.0899	0.0860859	0.0149113	7.778e-09	1.00331	0.0033	0.0066	0.6206	110.558
	Glaucoma	Cataract	rs3012455	6	170448016	LINC00574;LOC102724511	A	G	0.0902917	1.1426	0.133306	0.0232114	9.294e-09	0.99104	-0.009	0.0148	0.5414	106.418
	Glaucoma	Cataract	rs327636	7	80848822	SEMA3C;LOC105369146	A	G	0.564139	1.0847	0.0813035	0.0140407	7.016e-09	1.00995	0.0099	0.0075	0.1835	118.741
	Glaucoma	Cataract	rs10281661	7	116153329	CAV2;CAV1	A	G	0.726667	0.9023	-0.102808	0.0148113	3.888e-12	1.0016	0.0016	0.0099	0.8704	153.222
	Glaucoma	Cataract	rs6947612	7	117632975	CTTNBP2;LSM8	A	G	0.385699	0.9236	-0.0794762	0.0139365	1.179e-08	0.995012	-0.005	0.0072	0.4887	109.347
	Glaucoma	Cataract	rs62478245	7	151505698	LOC644090;PRKAG2	C	T	0.963261	0.8168	-0.202361	0.0366194	3.275e-08	0.955711	-0.0453	0.0216	0.03574	105.501
	Glaucoma	Cataract	rs11775037	8	108317615	ANGPT1	G	A	0.865119	1.1273	0.119825	0.0202335	3.178e-09	1.00672	0.0067	0.0074	0.3634	122.544
	Glaucoma	Cataract	rs62521287	8	124552133	FBXO32	C	T	0.934721	0.8563	-0.155134	0.0269192	8.265e-09	0.965702	-0.0349	0.0165	0.03509	107.013
	Glaucoma	Cataract	rs9632885	9	22072638	CDKN2B-AS1	G	A	0.511531	0.8736	-0.135133	0.0134136	7.175e-24	0.974043	-0.0263	0.0061	1.556e-05	333.259	excluded
	Glaucoma	Cataract	rs2472493	9	107695848	ABCA1;SLC44A1	G	A	0.43843	1.1617	0.149884	0.0134254	6.099e-29	1.01562	0.0155	0.0062	0.01214	403.888
	Glaucoma	Cataract	rs1536907	9	129382560	LMX1B	A	G	0.76617	0.8719	-0.137081	0.0160157	1.137e-17	0.990446	-0.0096	0.0093	0.3042	245.595
	Glaucoma	Cataract	rs2393455	10	60374898	BICC1	C	A	0.430883	1.0816	0.0784414	0.0135526	7.126e-09	1.00914	0.0091	0.0062	0.1407	110.192
	Glaucoma	Cataract	rs10838692	11	47345100	MADD	T	C	0.669509	0.9178	-0.0857758	0.0139932	8.797e-10	1.0002	0.0002	0.0067	0.9792	118.854
	Glaucoma	Cataract	rs35292734	11	65227700	LOC101927789	C	T	0.803288	1.1172	0.110826	0.01766	3.485e-10	0.995212	-0.0048	0.0082	0.5611	141.911
	Glaucoma	Cataract	rs7126413	11	120207405	ARHGEF12	A	G	0.619338	0.9113	-0.0928831	0.0136661	1.071e-11	1.00381	0.0038	0.0065	0.5567	148.511
	Glaucoma	Cataract	rs17075855	13	22669058	LINC00424;LINC00540	G	A	0.840011	0.909	-0.0954102	0.0173518	3.829e-08	1.00421	0.0042	0.007	0.5499	89.2623
	Glaucoma	Cataract	rs2093210	14	60957279	C14orf39;SIX6	C	T	0.408921	1.1449	0.135317	0.0137042	5.389e-23	0.990941	-0.0091	0.0067	0.1767	323.14
	Glaucoma	Cataract	rs3848125	15	61957236	RORA;LINC02349	G	A	0.431655	0.9283	-0.0744003	0.0136114	4.602e-08	0.9991	-0.0009	0.0064	0.8942	99.2076
	Glaucoma	Cataract	rs8064739	17	9842264	GAS7	A	C	0.590762	0.9164	-0.0873023	0.0139253	3.626e-10	0.996008	-0.004	0.0075	0.5882	134.556
	Glaucoma	Cataract	rs12602519	17	10027480	GAS7	G	A	0.648054	1.1776	0.163478	0.0144499	1.126e-29	1.0024	0.0024	0.0063	0.7062	445.571
	Glaucoma	Cataract	rs6140010	20	6473123	CASC20	A	G	0.629137	1.0897	0.0859024	0.013961	7.602e-10	1.003	0.003	0.0066	0.6454	125.805
	Glaucoma	Cataract	rs58714937	22	19856710	GNB1L;TXNRD2	C	T	0.846902	1.1529	0.142281	0.019138	1.05e-13	1.00965	0.0096	0.0101	0.3393	192.015
	Glaucoma	Cataract	rs5752774	22	29105610	CHEK2	C	T	0.323749	0.9063	-0.0983849	0.0146367	1.795e-11	1.0021	0.0021	0.0075	0.7831	154.878
	AMD	Cataract	rs4658046	1	196670757	CFH	T	C	0.6098	0.725206	-0.3213	0.01409	2.867e-114	0.988467	-0.0116	0.0076	0.1289	779.392
	AMD	Cataract	rs4844620	1	207980901	MIR29B2CHG	A	G	0.2135	0.909464	-0.0949	0.01742	4.672e-08	0.977458	-0.0228	0.0099	0.02183	48.6599
	AMD	Cataract	rs547154	6	31910938	C2	T	G	0.0882	0.804286	-0.2178	0.02477	1.299e-18	0.998501	-0.0015	0.0107	0.8889	124.276
	AMD	Cataract	rs943080	6	43826627	LINC02537;LINC01512	T	C	0.5068	1.08296	0.0797	0.0146	4.731e-08	0.998901	-0.0011	0.0063	0.8649	50.798
	AMD	Cataract	rs13278062	8	23082971	RP11-1149O23.3	T	G	0.5207	1.0834	0.0801	0.0143	2.04e-08	0.997204	-0.0028	0.0063	0.6502	51.2432
	AMD	Cataract	rs247617	16	56990716	HERPUD1;CETP	A	C	0.3231	1.09658	0.0922	0.0148	4.446e-10	0.990644	-0.0094	0.007	0.1779	59.2612
	AMD	Cataract	rs11569415	19	6716279	C3	A	G	0.2141	1.12277	0.1158	0.01812	1.747e-10	0.992925	-0.0071	0.0102	0.4859	71.6447
